# Supplementary material for: Linker-Dependent Folding Rationalizes PROTAC Cell Permeability
Source: J Med Chem. 2022 Sep 28;65(19):13029–40. doi: 10.1021/acs.jmedchem.2c00877 (PMC9574858; doi:10.1021/acs.jmedchem.2c00877)
Supplement: Supplementary file 2 — jm2c00877_si_002.csv [file jm2c00877_si_002.csv]

PROTAC	SMILES	Solubility (mg/L)	Solubility, SEM (mg/L)	BRD4 (BD1), IC50 (nM)	BRD4 (BD1), IC50 SEM (nM)	BRD4 (BD2), IC50 (nM)	BRD4 (BD2), IC50 SEM (nM)	CRBN (cell), IC50 (uM)	CRBN (cell), IC50 SEM (uM)	CRBN (bio), IC50 (uM)	CRBN (bio), IC50 SEM (uM)	CRBN, Ratio cell/bio	PAMPA (-LogPe, cm/s)	PAMPA, SEM (-LogPe, cm/s)	Caco2 AB (nm/s)	Caco2 AB, SEM (nm/s)	Caco-2 BA (nm/s)	Caco-2 BA, SEM (nm/s)	ER	ER, SEM	Ppassive (nm/s)	Ppassive, SEM (nm/s)
1	O=C(C(N1C(C2=CC=CC(NCCOCCOCCOCCC(N(CC3)CCN3C(C=C4)=CC=C4C5=NN(C(NC)=O)[C@@H](C)CC6=CC(OC)=C(OC)C=C65)=O)=C2C1=O)=O)CC7)NC7=O	56.1	13.3	37.8	4.6	188	11.5	0.924	0.119	0.244	0.0282	3.8	6.56	0.04	2.58	0.40	370	99.7	165	72.3	29.6	1.47
2	O=C(C(N1C(C2=CC=CC(NC(COCCOCC(N(CC3)CCN3C(C=C4)=CC=C4C5=NN(C(NC)=O)[C@@H](C)CC6=CC(OC)=C(OC)C=C65)=O)=O)=C2C1=O)=O)CC7)NC7=O	31.3	11.6	9.95	0.35	108	4.50	16.9	1.41	1.41	0.207	12			1.28	0.24	96.5	2.50	78.1	13.5	11.1	1.23
3	O=C(C(N1C(C2=CC=CC(OCC(NCCCCC(N(CC3)CCN3C(C=C4)=CC=C4C5=NN(C(NC)=O)[C@@H](C)CC6=CC(OC)=C(OC)C=C65)=O)=O)=C2C1=O)=O)CC7)NC7=O	62.6	2.66	33.7	1.58	118	41.1	18.0	0.207	0.667	0.0659	27	>7.37		1.03	0.31	42.1	7.00	47.8	15	6.46	1.43
